# Supplementary material for: Electroporation as an Efficacy Potentiator for Antibiotics With Different Target Sites
Source: Front Microbiol. 2021 Oct 18;12:722232. doi: 10.3389/fmicb.2021.722232 (PMC8558673; doi:10.3389/fmicb.2021.722232)
Supplement: Supplementary file 1 [file Data_Sheet_1.xlsx]

## Sheet: Data
incubation time (min=minute, h=hour)	antibiotic	antibiotic concentration (MIC= minimum inhibitory concentration)	electric pulse amplitude: E [kV/cm]	log(N/N0); N=CFU/mL of the sample, N0=CFU/mL of the control
0 min	ampicillin	0	0	0
0 min	ampicillin	0	0	0
0 min	ampicillin	0	0	0
0 min	ampicillin	MIC	0	-0.09691
0 min	ampicillin	MIC	0	0.119975
0 min	ampicillin	MIC	0	-0.274701
0 min	ampicillin	3xMIC	0	-0.49485
0 min	ampicillin	3xMIC	0	-0.138303
0 min	ampicillin	3xMIC	0	-0.124939
0 min	ampicillin	10xMIC	0	-0.236572
0 min	ampicillin	10xMIC	0	-0.166331
0 min	ampicillin	10xMIC	0	-0.10721
0 min	ampicillin	30xMIC	0	-2.39794
0 min	ampicillin	30xMIC	0	0.0725507
0 min	ampicillin	30xMIC	0	-0.660052
0 min	ampicillin	0	5	-0.107905
0 min	ampicillin	0	5	0.0889411
0 min	ampicillin	0	5	-0.274701
0 min	ampicillin	MIC	5	-0.180456
0 min	ampicillin	MIC	5	0.119975
0 min	ampicillin	MIC	5	-0.274701
0 min	ampicillin	3xMIC	5	-0.443697
0 min	ampicillin	3xMIC	5	-0.196295
0 min	ampicillin	3xMIC	5	-0.274701
0 min	ampicillin	10xMIC	5	-0.468521
0 min	ampicillin	10xMIC	5	-0.342423
0 min	ampicillin	10xMIC	5	-0.425969
0 min	ampicillin	30xMIC	5	-1.81816
0 min	ampicillin	30xMIC	5	-0.342423
0 min	ampicillin	30xMIC	5	-1.09018
0 min	ampicillin	0	10	-0.30103
0 min	ampicillin	0	10	-0.196295
0 min	ampicillin	0	10	-0.391207
0 min	ampicillin	MIC	10	-0.443697
0 min	ampicillin	MIC	10	-0.342423
0 min	ampicillin	MIC	10	-0.635918
0 min	ampicillin	3xMIC	10	-0.619789
0 min	ampicillin	3xMIC	10	-0.798355
0 min	ampicillin	3xMIC	10	-0.749275
0 min	ampicillin	10xMIC	10	-1.18046
0 min	ampicillin	10xMIC	10	-0.810944
0 min	ampicillin	10xMIC	10	-1.32906
0 min	ampicillin	30xMIC	10	-1.61979
0 min	ampicillin	30xMIC	10	-0.865301
0 min	ampicillin	30xMIC	10	-1.32906
0 min	ampicillin	0	15	-0.91364
0 min	ampicillin	0	15	-0.927449
0 min	ampicillin	0	15	-0.925366
0 min	ampicillin	MIC	15	-1.1549
0 min	ampicillin	MIC	15	-1.06367
0 min	ampicillin	MIC	15	-1.09018
0 min	ampicillin	3xMIC	15	-1.37675
0 min	ampicillin	3xMIC	15	-1.19629
0 min	ampicillin	3xMIC	15	-1.30103
0 min	ampicillin	10xMIC	15	-1.39794
0 min	ampicillin	10xMIC	15	-1.22848
0 min	ampicillin	10xMIC	15	-1.39121
0 min	ampicillin	30xMIC	15	-2.22185
0 min	ampicillin	30xMIC	15	-1.75136
0 min	ampicillin	30xMIC	15	-1.98664
0 min	ampicillin	0	20	-1.42022
0 min	ampicillin	0	20	-1.04139
0 min	ampicillin	0	20	-1.35902
0 min	ampicillin	MIC	20	-1.39794
0 min	ampicillin	MIC	20	-1.22848
0 min	ampicillin	MIC	20	-1.39121
0 min	ampicillin	3xMIC	20	-1.49485
0 min	ampicillin	3xMIC	20	-1.0202
0 min	ampicillin	3xMIC	20	-1.84239
0 min	ampicillin	10xMIC	20	-1.77469
0 min	ampicillin	10xMIC	20	-1.70895
0 min	ampicillin	10xMIC	20	-2.05799
0 min	ampicillin	30xMIC	20	-2.8729
0 min	ampicillin	30xMIC	20	-2.3579
0 min	ampicillin	30xMIC	20	-2.50515
60 min	ampicillin	0	0	0
60 min	ampicillin	0	0	0
60 min	ampicillin	0	0	0
60 min	ampicillin	MIC	0	-0.0142404
60 min	ampicillin	MIC	0	-0.01524
60 min	ampicillin	MIC	0	-0.210853
60 min	ampicillin	3xMIC	0	-0.212608
60 min	ampicillin	3xMIC	0	-0.119975
60 min	ampicillin	3xMIC	0	-0.0725507
60 min	ampicillin	10xMIC	0	-1.28724
60 min	ampicillin	10xMIC	0	-1.08219
60 min	ampicillin	10xMIC	0	-0.690697
60 min	ampicillin	30xMIC	0	-2.01424
60 min	ampicillin	30xMIC	0	-1.9061
60 min	ampicillin	30xMIC	0	-1.01703
60 min	ampicillin	0	5	-0.148939
60 min	ampicillin	0	5	-0.258278
60 min	ampicillin	0	5	-0.13622
60 min	ampicillin	MIC	5	-0.491362
60 min	ampicillin	MIC	5	-0.405493
60 min	ampicillin	MIC	5	-0.335792
60 min	ampicillin	3xMIC	5	-0.491362
60 min	ampicillin	3xMIC	5	-0.781157
60 min	ampicillin	3xMIC	5	-0.210853
60 min	ampicillin	10xMIC	5	-1.57755
60 min	ampicillin	10xMIC	5	-1.88261
60 min	ampicillin	10xMIC	5	-1.21085
60 min	ampicillin	30xMIC	5	-2.21261
60 min	ampicillin	30xMIC	5	-2.36898
60 min	ampicillin	30xMIC	5	-2.23888
60 min	ampicillin	0	10	-0.449969
60 min	ampicillin	0	10	-0.91833
60 min	ampicillin	0	10	-0.823909
60 min	ampicillin	MIC	10	-0.71321
60 min	ampicillin	MIC	10	-1.42497
60 min	ampicillin	MIC	10	-1.07255
60 min	ampicillin	3xMIC	10	-1.54197
60 min	ampicillin	3xMIC	10	-1.82893
60 min	ampicillin	3xMIC	10	-1.41281
60 min	ampicillin	10xMIC	10	-2.44997
60 min	ampicillin	10xMIC	10	-2.51301
60 min	ampicillin	10xMIC	10	-2.31288
60 min	ampicillin	30xMIC	10	-2.81926
60 min	ampicillin	30xMIC	10	-2.83915
60 min	ampicillin	30xMIC	10	-2.79172
60 min	ampicillin	0	15	-0.735487
60 min	ampicillin	0	15	-1.62355
60 min	ampicillin	0	15	-1.18452
60 min	ampicillin	MIC	15	-1.57755
60 min	ampicillin	MIC	15	-2.42101
60 min	ampicillin	MIC	15	-1.65155
60 min	ampicillin	3xMIC	15	-1.97285
60 min	ampicillin	3xMIC	15	-2.34845
60 min	ampicillin	3xMIC	15	-2.05325
60 min	ampicillin	10xMIC	15	-2.78379
60 min	ampicillin	10xMIC	15	-2.9061
60 min	ampicillin	10xMIC	15	-3.01703
60 min	ampicillin	30xMIC	15	-3.37742
60 min	ampicillin	30xMIC	15	-3.28631
60 min	ampicillin	30xMIC	15	-3.18452
60 min	ampicillin	0	20	-1.26091
60 min	ampicillin	0	20	-2.23195
60 min	ampicillin	0	20	-1.60879
60 min	ampicillin	MIC	20	-2.07639
60 min	ampicillin	MIC	20	-2.8942
60 min	ampicillin	MIC	20	-2.41497
60 min	ampicillin	3xMIC	20	-2.44997
60 min	ampicillin	3xMIC	20	-3.11998
60 min	ampicillin	3xMIC	20	-2.55464
60 min	ampicillin	10xMIC	20	-3.26091
60 min	ampicillin	10xMIC	20	-3.51301
60 min	ampicillin	10xMIC	20	-3.49852
60 min	ampicillin	30xMIC	20	-3.37742
60 min	ampicillin	30xMIC	20	-3.82893
60 min	ampicillin	30xMIC	20	-3.716
160 min	ampicillin	0	0	0
160 min	ampicillin	0	0	0
160 min	ampicillin	0	0	0
160 min	ampicillin	0	5	-0.0871502
160 min	ampicillin	0	5	-0.131888
160 min	ampicillin	0	5	-0.0511525
160 min	ampicillin	0	10	-0.439333
160 min	ampicillin	0	10	-0.725622
160 min	ampicillin	0	10	-0.583175
160 min	ampicillin	0	15	-0.776575
160 min	ampicillin	0	15	-1.3928
160 min	ampicillin	0	15	-1.06494
160 min	ampicillin	0	20	-1.83727
160 min	ampicillin	0	20	-2.1181
160 min	ampicillin	0	20	-1.46464
160 min	ampicillin	MIC	0	-0.536243
160 min	ampicillin	MIC	0	-0.638722
160 min	ampicillin	MIC	0	-0.477121
160 min	ampicillin	MIC	5	-0.536243
160 min	ampicillin	MIC	5	-1.19189
160 min	ampicillin	MIC	5	-0.681241
160 min	ampicillin	MIC	10	-1.53624
160 min	ampicillin	MIC	10	-1.95115
160 min	ampicillin	MIC	10	-1.44236
160 min	ampicillin	MIC	15	-2.10689
160 min	ampicillin	MIC	15	-2.54407
160 min	ampicillin	MIC	15	-1.95424
160 min	ampicillin	MIC	20	-2.41814
160 min	ampicillin	MIC	20	-2.95115
160 min	ampicillin	MIC	20	-2.58549
160 min	ampicillin	3xMIC	0	-0.984488
160 min	ampicillin	3xMIC	0	-1.62325
160 min	ampicillin	3xMIC	0	-0.626884
160 min	ampicillin	3xMIC	5	-1.50991
160 min	ampicillin	3xMIC	5	-1.87506
160 min	ampicillin	3xMIC	5	-1.03779
160 min	ampicillin	3xMIC	10	-2.32539
160 min	ampicillin	3xMIC	10	-2.28083
160 min	ampicillin	3xMIC	10	-2.06494
160 min	ampicillin	3xMIC	15	-2.92745
160 min	ampicillin	3xMIC	15	-2.81034
160 min	ampicillin	3xMIC	15	-2.49184
160 min	ampicillin	3xMIC	20	-3.32539
160 min	ampicillin	3xMIC	20	-3.3445
160 min	ampicillin	3xMIC	20	-3.02482
160 min	ampicillin	10xMIC	0	-1.8653
160 min	ampicillin	10xMIC	0	-1.91568
160 min	ampicillin	10xMIC	0	-1.25527
160 min	ampicillin	10xMIC	5	-2.41814
160 min	ampicillin	10xMIC	5	-2.54407
160 min	ampicillin	10xMIC	5	-1.84873
160 min	ampicillin	10xMIC	10	-3.19629
160 min	ampicillin	10xMIC	10	-2.80371
160 min	ampicillin	10xMIC	10	-2.86611
160 min	ampicillin	10xMIC	15	-3.26324
160 min	ampicillin	10xMIC	15	-3.19189
160 min	ampicillin	10xMIC	15	-3.44236
160 min	ampicillin	10xMIC	20	-3.74036
160 min	ampicillin	10xMIC	20	-3.87506
160 min	ampicillin	10xMIC	20	-3.702
160 min	ampicillin	30xMIC	0	-2.27796
160 min	ampicillin	30xMIC	0	-2.26152
160 min	ampicillin	30xMIC	0	-1.96524
160 min	ampicillin	30xMIC	5	-2.90151
160 min	ampicillin	30xMIC	5	-2.9798
160 min	ampicillin	30xMIC	5	-2.68415
160 min	ampicillin	30xMIC	10	-3.27796
160 min	ampicillin	30xMIC	10	-3.36798
160 min	ampicillin	30xMIC	10	-3.27755
160 min	ampicillin	30xMIC	15	-4.02436
160 min	ampicillin	30xMIC	15	-3.67386
160 min	ampicillin	30xMIC	15	-3.70504
160 min	ampicillin	30xMIC	20	-3.88002
160 min	ampicillin	30xMIC	20	-4.22531
160 min	ampicillin	30xMIC	20	-3.94352
24 h	ampicillin	0	0	0
24 h	ampicillin	0	0	0
24 h	ampicillin	0	0	0
24 h	ampicillin	MIC	0	-0.572771
24 h	ampicillin	MIC	0	-0.965238
24 h	ampicillin	MIC	0	-0.638783
24 h	ampicillin	3xMIC	0	-1.35471
24 h	ampicillin	3xMIC	0	-2.30103
24 h	ampicillin	3xMIC	0	-1.52681
24 h	ampicillin	10xMIC	0	-2.14211
24 h	ampicillin	10xMIC	0	-2.93305
24 h	ampicillin	10xMIC	0	-2.59048
24 h	ampicillin	30xMIC	0	-2.22693
24 h	ampicillin	30xMIC	0	-3.33882
24 h	ampicillin	30xMIC	0	-2.47129
24 h	ampicillin	0	5	0.11858
24 h	ampicillin	0	5	-0.234083
24 h	ampicillin	0	5	-0.0118992
24 h	ampicillin	MIC	5	-0.893106
24 h	ampicillin	MIC	5	-1.26627
24 h	ampicillin	MIC	5	-0.869232
24 h	ampicillin	3xMIC	5	-1.55429
24 h	ampicillin	3xMIC	5	-2.10146
24 h	ampicillin	3xMIC	5	-1.66511
24 h	ampicillin	10xMIC	5	-2.73038
24 h	ampicillin	10xMIC	5	-2.94885
24 h	ampicillin	10xMIC	5	-2.91499
24 h	ampicillin	30xMIC	5	-3.19414
24 h	ampicillin	30xMIC	5	-3.91781
24 h	ampicillin	30xMIC	5	-3.0839
24 h	ampicillin	0	10	-0.121585
24 h	ampicillin	0	10	-0.380211
24 h	ampicillin	0	10	-0.121044
24 h	ampicillin	MIC	10	-1.3663
24 h	ampicillin	MIC	10	-2.23408
24 h	ampicillin	MIC	10	-1.26717
24 h	ampicillin	3xMIC	10	-2.75841
24 h	ampicillin	3xMIC	10	-3.30103
24 h	ampicillin	3xMIC	10	-2.66511
24 h	ampicillin	10xMIC	10	-4.03687
24 h	ampicillin	10xMIC	10	-4.10146
24 h	ampicillin	10xMIC	10	-4.04969
24 h	ampicillin	30xMIC	10	-4.51953
24 h	ampicillin	30xMIC	10	-4.78915
24 h	ampicillin	30xMIC	10	-4.18799
24 h	ampicillin	0	15	-0.291046
24 h	ampicillin	0	15	-0.736759
24 h	ampicillin	0	15	-0.245982
24 h	ampicillin	MIC	15	-2.41598
24 h	ampicillin	MIC	15	-3.42597
24 h	ampicillin	MIC	15	-2.14496
24 h	ampicillin	3xMIC	15	-3.89311
24 h	ampicillin	3xMIC	15	-4.23408
24 h	ampicillin	3xMIC	15	-3.24084
24 h	ampicillin	10xMIC	15	-4.31125
24 h	ampicillin	10xMIC	15	-4.68124
24 h	ampicillin	10xMIC	15	-4.35072
24 h	ampicillin	30xMIC	15	-4.9345
24 h	ampicillin	30xMIC	15	-5
24 h	ampicillin	30xMIC	15	-4.86923
24 h	ampicillin	0	20	-0.503135
24 h	ampicillin	0	20	-0.746743
24 h	ampicillin	0	20	-0.48902
24 h	ampicillin	MIC	20	-3.28129
24 h	ampicillin	MIC	20	-4.20412
24 h	ampicillin	MIC	20	-3.21602
24 h	ampicillin	3xMIC	20	-4.2185
24 h	ampicillin	3xMIC	20	-4.63985
24 h	ampicillin	3xMIC	20	-4.32516
24 h	ampicillin	10xMIC	20	-4.45738
24 h	ampicillin	10xMIC	20	-4.87506
24 h	ampicillin	10xMIC	20	-4.45426
24 h	ampicillin	30xMIC	20	-5.09565
24 h	ampicillin	30xMIC	20	-5.12494
24 h	ampicillin	30xMIC	20	-4.66511
0 min	tetracycline	0	0	0
0 min	tetracycline	0	0	0
0 min	tetracycline	0	0	0
0 min	tetracycline	MIC	0	-0.08167
0 min	tetracycline	MIC	0	-0.0942699
0 min	tetracycline	MIC	0	0
0 min	tetracycline	3xMIC	0	-0.288796
0 min	tetracycline	3xMIC	0	-0.251056
0 min	tetracycline	3xMIC	0	-0.0606978
0 min	tetracycline	10xMIC	0	-0.243038
0 min	tetracycline	10xMIC	0	-0.0330003
0 min	tetracycline	10xMIC	0	-0.131279
0 min	tetracycline	30xMIC	0	-0.430125
0 min	tetracycline	30xMIC	0	-0.290565
0 min	tetracycline	30xMIC	0	-0.0606978
0 min	tetracycline	0	5	-0.163857
0 min	tetracycline	0	5	-0.0942699
0 min	tetracycline	0	5	-0.131279
0 min	tetracycline	MIC	5	-0.146128
0 min	tetracycline	MIC	5	-0.197811
0 min	tetracycline	MIC	5	0.0696359
0 min	tetracycline	3xMIC	5	-0.39794
0 min	tetracycline	3xMIC	5	-0.33403
0 min	tetracycline	3xMIC	5	-0.0606978
0 min	tetracycline	10xMIC	5	-0.594678
0 min	tetracycline	10xMIC	5	-0.150386
0 min	tetracycline	10xMIC	5	-0.0829742
0 min	tetracycline	30xMIC	5	-0.920819
0 min	tetracycline	30xMIC	5	-0.571391
0 min	tetracycline	30xMIC	5	-0.361728
0 min	tetracycline	0	10	-0.589826
0 min	tetracycline	0	10	-0.290565
0 min	tetracycline	0	10	-0.0829742
0 min	tetracycline	MIC	10	-0.585027
0 min	tetracycline	MIC	10	-0.33403
0 min	tetracycline	MIC	10	-0.247784
0 min	tetracycline	3xMIC	10	-0.845098
0 min	tetracycline	3xMIC	10	-0.311754
0 min	tetracycline	3xMIC	10	-0.282547
0 min	tetracycline	10xMIC	10	-1.16386
0 min	tetracycline	10xMIC	10	-0.382335
0 min	tetracycline	10xMIC	10	-0.422209
0 min	tetracycline	30xMIC	10	-1.71799
0 min	tetracycline	30xMIC	10	-1.21484
0 min	tetracycline	30xMIC	10	-1.24778
0 min	tetracycline	0	15	-0.845098
0 min	tetracycline	0	15	-0.436693
0 min	tetracycline	0	15	-0.621365
0 min	tetracycline	MIC	15	-1.12909
0 min	tetracycline	MIC	15	-0.533603
0 min	tetracycline	MIC	15	-0.629334
0 min	tetracycline	3xMIC	15	-1.36798
0 min	tetracycline	3xMIC	15	-0.872421
0 min	tetracycline	3xMIC	15	-0.671532
0 min	tetracycline	10xMIC	15	-1.78819
0 min	tetracycline	10xMIC	15	-0.989535
0 min	tetracycline	10xMIC	15	-0.89933
0 min	tetracycline	30xMIC	15	-2.39794
0 min	tetracycline	30xMIC	15	-1.92259
0 min	tetracycline	30xMIC	15	-1.87037
0 min	tetracycline	0	20	-1.43012
0 min	tetracycline	0	20	-1.04458
0 min	tetracycline	0	20	-1.01931
0 min	tetracycline	MIC	20	-1.54407
0 min	tetracycline	MIC	20	-1.16563
0 min	tetracycline	MIC	20	-1.08297
0 min	tetracycline	3xMIC	20	-1.8451
0 min	tetracycline	3xMIC	20	-0.950026
0 min	tetracycline	3xMIC	20	-1.10646
0 min	tetracycline	10xMIC	20	-2.02555
0 min	tetracycline	10xMIC	20	-1.43669
0 min	tetracycline	10xMIC	20	-1.24778
0 min	tetracycline	30xMIC	20	-2.67778
0 min	tetracycline	30xMIC	20	-2.16563
0 min	tetracycline	30xMIC	20	-2.18564
60 min	tetracycline	0	0	0
60 min	tetracycline	0	0	0
60 min	tetracycline	0	0	0
60 min	tetracycline	MIC	0	-0.0669468
60 min	tetracycline	MIC	0	-0.0821868
60 min	tetracycline	MIC	0	-0.176091
60 min	tetracycline	3xMIC	0	-0.158717
60 min	tetracycline	3xMIC	0	-0.0391521
60 min	tetracycline	3xMIC	0	-0.176091
60 min	tetracycline	10xMIC	0	-0.0369836
60 min	tetracycline	10xMIC	0	-0.0558578
60 min	tetracycline	10xMIC	0	-0.255273
60 min	tetracycline	30xMIC	0	-0.258832
60 min	tetracycline	30xMIC	0	-0.31627
60 min	tetracycline	30xMIC	0	-0.507084
60 min	tetracycline	0	5	0.0806559
60 min	tetracycline	0	5	-0.172363
60 min	tetracycline	0	5	-0.31079
60 min	tetracycline	MIC	5	-0.158717
60 min	tetracycline	MIC	5	-0.508155
60 min	tetracycline	MIC	5	-0.255273
60 min	tetracycline	3xMIC	5	-0.213075
60 min	tetracycline	3xMIC	5	-0.286307
60 min	tetracycline	3xMIC	5	-0.422764
60 min	tetracycline	10xMIC	5	-0.198834
60 min	tetracycline	10xMIC	5	-0.286307
60 min	tetracycline	10xMIC	5	-0.422764
60 min	tetracycline	30xMIC	5	-0.710193
60 min	tetracycline	30xMIC	5	-0.587337
60 min	tetracycline	30xMIC	5	-0.61182
60 min	tetracycline	0	10	-0.434924
60 min	tetracycline	0	10	-0.421005
60 min	tetracycline	0	10	-0.61182
60 min	tetracycline	MIC	10	-0.544068
60 min	tetracycline	MIC	10	-0.809185
60 min	tetracycline	MIC	10	-0.954243
60 min	tetracycline	3xMIC	10	-0.884016
60 min	tetracycline	3xMIC	10	-0.868558
60 min	tetracycline	3xMIC	10	-0.721246
60 min	tetracycline	10xMIC	10	-0.826873
60 min	tetracycline	10xMIC	10	-1.16137
60 min	tetracycline	10xMIC	10	-1.07343
60 min	tetracycline	30xMIC	10	-1.63712
60 min	tetracycline	30xMIC	10	-1.6173
60 min	tetracycline	30xMIC	10	-1.90502
60 min	tetracycline	0	15	-0.860892
60 min	tetracycline	0	15	-1.06446
60 min	tetracycline	0	15	-1.44909
60 min	tetracycline	MIC	15	-1.24304
60 min	tetracycline	MIC	15	-1.36549
60 min	tetracycline	MIC	15	-1.73676
60 min	tetracycline	3xMIC	15	-1.66081
60 min	tetracycline	3xMIC	15	-1.6173
60 min	tetracycline	3xMIC	15	-1.31079
60 min	tetracycline	10xMIC	15	-1.6488
60 min	tetracycline	10xMIC	15	-1.76343
60 min	tetracycline	10xMIC	15	-2.05115
60 min	tetracycline	30xMIC	15	-2.38917
60 min	tetracycline	30xMIC	15	-2.38322
60 min	tetracycline	30xMIC	15	-2.65321
60 min	tetracycline	0	20	-1.38917
60 min	tetracycline	0	20	-1.42101
60 min	tetracycline	0	20	-1.72125
60 min	tetracycline	MIC	20	-1.77112
60 min	tetracycline	MIC	20	-1.84961
60 min	tetracycline	MIC	20	-2.35218
60 min	tetracycline	3xMIC	20	-2.17168
60 min	tetracycline	3xMIC	20	-2.11022
60 min	tetracycline	3xMIC	20	-1.77815
60 min	tetracycline	10xMIC	20	-1.8978
60 min	tetracycline	10xMIC	20	-2.50816
60 min	tetracycline	10xMIC	20	-2.35218
60 min	tetracycline	30xMIC	20	-2.83894
60 min	tetracycline	30xMIC	20	-3.11998
60 min	tetracycline	30xMIC	20	-3.42276
160 min	tetracycline	0	0	0
160 min	tetracycline	0	0	0
160 min	tetracycline	0	0	0
160 min	tetracycline	MIC	0	-0.0503051
160 min	tetracycline	MIC	0	-0.09691
160 min	tetracycline	MIC	0	-0.00895484
160 min	tetracycline	3xMIC	0	-0.262112
160 min	tetracycline	3xMIC	0	-0.0538754
160 min	tetracycline	3xMIC	0	-0.198834
160 min	tetracycline	10xMIC	0	-0.249877
160 min	tetracycline	10xMIC	0	-0.198368
160 min	tetracycline	10xMIC	0	-0.275223
160 min	tetracycline	30xMIC	0	-0.314818
160 min	tetracycline	30xMIC	0	-0.330993
160 min	tetracycline	30xMIC	0	-0.735954
160 min	tetracycline	0	5	-0.152967
160 min	tetracycline	0	5	-0.106053
160 min	tetracycline	0	5	-0.0991315
160 min	tetracycline	MIC	5	-0.262112
160 min	tetracycline	MIC	5	-0.198368
160 min	tetracycline	MIC	5	-0.243038
160 min	tetracycline	3xMIC	5	-0.30103
160 min	tetracycline	3xMIC	5	-0.198368
160 min	tetracycline	3xMIC	5	-0.347773
160 min	tetracycline	10xMIC	5	-0.343782
160 min	tetracycline	10xMIC	5	-0.30103
160 min	tetracycline	10xMIC	5	-0.389166
160 min	tetracycline	30xMIC	5	-0.764787
160 min	tetracycline	30xMIC	5	-0.69897
160 min	tetracycline	30xMIC	5	-1.05673
160 min	tetracycline	0	10	-0.550907
160 min	tetracycline	0	10	-0.477121
160 min	tetracycline	0	10	-0.411442
160 min	tetracycline	MIC	10	-0.692237
160 min	tetracycline	MIC	10	-0.805023
160 min	tetracycline	MIC	10	-0.982626
160 min	tetracycline	3xMIC	10	-0.895022
160 min	tetracycline	3xMIC	10	-1.01472
160 min	tetracycline	3xMIC	10	-0.864121
160 min	tetracycline	10xMIC	10	-0.386224
160 min	tetracycline	10xMIC	10	-1.28679
160 min	tetracycline	10xMIC	10	-1.6488
160 min	tetracycline	30xMIC	10	-2.21512
160 min	tetracycline	30xMIC	10	-1.87506
160 min	tetracycline	30xMIC	10	-2.21307
160 min	tetracycline	0	15	-0.939893
160 min	tetracycline	0	15	-0.992821
160 min	tetracycline	0	15	-1.19883
160 min	tetracycline	MIC	15	-1.20412
160 min	tetracycline	MIC	15	-1.34679
160 min	tetracycline	MIC	15	-1.82687
160 min	tetracycline	3xMIC	15	-1.727
160 min	tetracycline	3xMIC	15	-1.77815
160 min	tetracycline	3xMIC	15	-1.38917
160 min	tetracycline	10xMIC	15	-1.60206
160 min	tetracycline	10xMIC	15	-2.07918
160 min	tetracycline	10xMIC	15	-2.29226
160 min	tetracycline	30xMIC	15	-2.93695
160 min	tetracycline	30xMIC	15	-2.47712
160 min	tetracycline	30xMIC	15	-2.80371
160 min	tetracycline	0	20	-1.46376
160 min	tetracycline	0	20	-1.5477
160 min	tetracycline	0	20	-1.45975
160 min	tetracycline	MIC	20	-1.66005
160 min	tetracycline	MIC	20	-1.89166
160 min	tetracycline	MIC	20	-2.34777
160 min	tetracycline	3xMIC	20	-2.34378
160 min	tetracycline	3xMIC	20	-2.30103
160 min	tetracycline	3xMIC	20	-1.91934
160 min	tetracycline	10xMIC	20	-2.02085
160 min	tetracycline	10xMIC	20	-2.4994
160 min	tetracycline	10xMIC	20	-2.78711
160 min	tetracycline	30xMIC	20	-3.60206
160 min	tetracycline	30xMIC	20	-3.30103
160 min	tetracycline	30xMIC	20	-3.80371
24 h	tetracycline	0	0	0
24 h	tetracycline	0	0	0
24 h	tetracycline	0	0	0
24 h	tetracycline	MIC	0	-0.51098
24 h	tetracycline	MIC	0	-0.40302
24 h	tetracycline	MIC	0	-0.337242
24 h	tetracycline	3xMIC	0	-0.58782
24 h	tetracycline	3xMIC	0	-0.343434
24 h	tetracycline	3xMIC	0	-0.49485
24 h	tetracycline	10xMIC	0	-0.756962
24 h	tetracycline	10xMIC	0	-0.378196
24 h	tetracycline	10xMIC	0	-0.585027
24 h	tetracycline	30xMIC	0	-1.90309
24 h	tetracycline	30xMIC	0	-1.15635
24 h	tetracycline	30xMIC	0	-1.29243
24 h	tetracycline	0	5	0.0669468
24 h	tetracycline	0	5	0.0197441
24 h	tetracycline	0	5	-0.102373
24 h	tetracycline	MIC	5	-0.632023
24 h	tetracycline	MIC	5	-0.244302
24 h	tetracycline	MIC	5	-0.431798
24 h	tetracycline	3xMIC	5	-0.800428
24 h	tetracycline	3xMIC	5	-0.343434
24 h	tetracycline	3xMIC	5	-0.408935
24 h	tetracycline	10xMIC	5	-1.273
24 h	tetracycline	10xMIC	5	-0.612279
24 h	tetracycline	10xMIC	5	-0.744727
24 h	tetracycline	30xMIC	5	-3.27984
24 h	tetracycline	30xMIC	5	-1.94327
24 h	tetracycline	30xMIC	5	-2.03621
24 h	tetracycline	0	10	0
24 h	tetracycline	0	10	-0.202105
24 h	tetracycline	0	10	-0.275724
24 h	tetracycline	MIC	10	-0.823909
24 h	tetracycline	MIC	10	-0.48734
24 h	tetracycline	MIC	10	-0.638272
24 h	tetracycline	3xMIC	10	-1.09691
24 h	tetracycline	3xMIC	10	-0.443137
24 h	tetracycline	3xMIC	10	-0.744727
24 h	tetracycline	10xMIC	10	-3.14468
24 h	tetracycline	10xMIC	10	-1.07118
24 h	tetracycline	10xMIC	10	-1.18709
24 h	tetracycline	30xMIC	10	-3.77815
24 h	tetracycline	30xMIC	10	-3.29105
24 h	tetracycline	30xMIC	10	-3.30103
24 h	tetracycline	0	15	-0.363178
24 h	tetracycline	0	15	-0.48734
24 h	tetracycline	0	15	-0.619789
24 h	tetracycline	MIC	15	-1.30103
24 h	tetracycline	MIC	15	-0.855317
24 h	tetracycline	MIC	15	-0.853872
24 h	tetracycline	3xMIC	15	-1.93305
24 h	tetracycline	3xMIC	15	-1.10842
24 h	tetracycline	3xMIC	15	-1.40894
24 h	tetracycline	10xMIC	15	-3.93305
24 h	tetracycline	10xMIC	15	-2.42935
24 h	tetracycline	10xMIC	15	-2.55284
24 h	tetracycline	30xMIC	15	-4.51098
24 h	tetracycline	30xMIC	15	-3.9345
24 h	tetracycline	30xMIC	15	-3.7167
24 h	tetracycline	0	20	-0.246672
24 h	tetracycline	0	20	-0.758407
24 h	tetracycline	0	20	-0.619789
24 h	tetracycline	MIC	20	-1.75696
24 h	tetracycline	MIC	20	-1.27174
24 h	tetracycline	MIC	20	-1.4437
24 h	tetracycline	3xMIC	20	-2.64782
24 h	tetracycline	3xMIC	20	-1.34343
24 h	tetracycline	3xMIC	20	-1.95861
24 h	tetracycline	10xMIC	20	-4.45593
24 h	tetracycline	10xMIC	20	-3.61228
24 h	tetracycline	10xMIC	20	-3.61979
24 h	tetracycline	30xMIC	20	-5.07918
24 h	tetracycline	30xMIC	20	-4.48734
24 h	tetracycline	30xMIC	20
0 min	ciprofloxacin	0	0	0
0 min	ciprofloxacin	0	0	0
0 min	ciprofloxacin	0	0	0
0 min	ciprofloxacin	MIC	0	-0.165872
0 min	ciprofloxacin	MIC	0	-0.141329
0 min	ciprofloxacin	MIC	0	0.0157943
0 min	ciprofloxacin	3xMIC	0	-0.267862
0 min	ciprofloxacin	3xMIC	0	-0.158362
0 min	ciprofloxacin	3xMIC	0	-0.227244
0 min	ciprofloxacin	10xMIC	0	-0.520587
0 min	ciprofloxacin	10xMIC	0	-0.277549
0 min	ciprofloxacin	10xMIC	0	-0.285236
0 min	ciprofloxacin	30xMIC	0	-0.869922
0 min	ciprofloxacin	30xMIC	0	-1.01223
0 min	ciprofloxacin	30xMIC	0	-0.808114
0 min	ciprofloxacin	0	5	-0.419129
0 min	ciprofloxacin	0	5	-0.176091
0 min	ciprofloxacin	0	5	-0.15261
0 min	ciprofloxacin	MIC	5	-0.437613
0 min	ciprofloxacin	MIC	5	-0.124939
0 min	ciprofloxacin	MIC	5	-0.0889411
0 min	ciprofloxacin	3xMIC	5	-0.477121
0 min	ciprofloxacin	3xMIC	5	0.0118992
0 min	ciprofloxacin	3xMIC	5	-0.0163904
0 min	ciprofloxacin	10xMIC	5	-0.835553
0 min	ciprofloxacin	10xMIC	5	-0.51491
0 min	ciprofloxacin	10xMIC	5	-0.255273
0 min	ciprofloxacin	30xMIC	5	-1.19728
0 min	ciprofloxacin	30xMIC	5	-1.19457
0 min	ciprofloxacin	30xMIC	5	-0.732394
0 min	ciprofloxacin	0	10	-0.799341
0 min	ciprofloxacin	0	10	-0.616783
0 min	ciprofloxacin	0	10	-0.565076
0 min	ciprofloxacin	MIC	10	-0.845098
0 min	ciprofloxacin	MIC	10	-0.58782
0 min	ciprofloxacin	MIC	10	-0.0889411
0 min	ciprofloxacin	3xMIC	10	-1.16587
0 min	ciprofloxacin	3xMIC	10	-0.616783
0 min	ciprofloxacin	3xMIC	10	-0.227244
0 min	ciprofloxacin	10xMIC	10	-1.38437
0 min	ciprofloxacin	10xMIC	10	-0.884205
0 min	ciprofloxacin	10xMIC	10	-0.69897
0 min	ciprofloxacin	30xMIC	10	-2.05898
0 min	ciprofloxacin	30xMIC	10	-1.90309
0 min	ciprofloxacin	30xMIC	10	-1.51755
0 min	ciprofloxacin	0	15	-1.21956
0 min	ciprofloxacin	0	15	-1.10914
0 min	ciprofloxacin	0	15	-0.574031
0 min	ciprofloxacin	MIC	15	-1.79934
0 min	ciprofloxacin	MIC	15	-1.0939
0 min	ciprofloxacin	MIC	15	-0.85158
0 min	ciprofloxacin	3xMIC	15	-1.72016
0 min	ciprofloxacin	3xMIC	15	-0.90309
0 min	ciprofloxacin	3xMIC	15	-0.984206
0 min	ciprofloxacin	10xMIC	15	-1.9798
0 min	ciprofloxacin	10xMIC	15	-1.59965
0 min	ciprofloxacin	10xMIC	15	-1.06964
0 min	ciprofloxacin	30xMIC	15	-2.65321
0 min	ciprofloxacin	30xMIC	15	-2.27755
0 min	ciprofloxacin	30xMIC	15	-1.89988
0 min	ciprofloxacin	0	20	-1.75795
0 min	ciprofloxacin	0	20	-1.47712
0 min	ciprofloxacin	0	20	-1.20091
0 min	ciprofloxacin	MIC	20	-2.17609
0 min	ciprofloxacin	MIC	20	-1.63462
0 min	ciprofloxacin	MIC	20	-1.13033
0 min	ciprofloxacin	3xMIC	20	-2.43761
0 min	ciprofloxacin	3xMIC	20	-1.44236
0 min	ciprofloxacin	3xMIC	20	-1.43136
0 min	ciprofloxacin	10xMIC	20	-2.38437
0 min	ciprofloxacin	10xMIC	20	-1.95424
0 min	ciprofloxacin	10xMIC	20	-1.81858
0 min	ciprofloxacin	30xMIC	20	-3.09177
0 min	ciprofloxacin	30xMIC	20	-3.03779
0 min	ciprofloxacin	30xMIC	20	-2.61182
60 min	ciprofloxacin	0	0	0
60 min	ciprofloxacin	0	0	0
60 min	ciprofloxacin	0	0	0
60 min	ciprofloxacin	MIC	0	-0.283997
60 min	ciprofloxacin	MIC	0	-0.198368
60 min	ciprofloxacin	MIC	0	-0.0791812
60 min	ciprofloxacin	3xMIC	0	-0.511449
60 min	ciprofloxacin	3xMIC	0	-0.246672
60 min	ciprofloxacin	3xMIC	0	-0.410174
60 min	ciprofloxacin	10xMIC	0	-1.16749
60 min	ciprofloxacin	10xMIC	0	-0.933053
60 min	ciprofloxacin	10xMIC	0	-1.02482
60 min	ciprofloxacin	30xMIC	0	-1.55909
60 min	ciprofloxacin	30xMIC	0	-1.24667
60 min	ciprofloxacin	30xMIC	0	-1.37067
60 min	ciprofloxacin	0	5	-0.19382
60 min	ciprofloxacin	0	5	-0.115393
60 min	ciprofloxacin	0	5	-0.141329
60 min	ciprofloxacin	MIC	5	-0.492144
60 min	ciprofloxacin	MIC	5	-0.246672
60 min	ciprofloxacin	MIC	5	-0.269996
60 min	ciprofloxacin	3xMIC	5	-0.735182
60 min	ciprofloxacin	3xMIC	5	-0.330993
60 min	ciprofloxacin	3xMIC	5	-0.778151
60 min	ciprofloxacin	10xMIC	5	-1.31876
60 min	ciprofloxacin	10xMIC	5	-1
60 min	ciprofloxacin	10xMIC	5	-1.01639
60 min	ciprofloxacin	30xMIC	5	-1.69037
60 min	ciprofloxacin	30xMIC	5	-1.47712
60 min	ciprofloxacin	30xMIC	5	-1.24103
60 min	ciprofloxacin	0	10	-0.627088
60 min	ciprofloxacin	0	10	-0.435729
60 min	ciprofloxacin	0	10	-0.501945
60 min	ciprofloxacin	MIC	10	-1.22185
60 min	ciprofloxacin	MIC	10	-0.10329
60 min	ciprofloxacin	MIC	10	-0.45364
60 min	ciprofloxacin	3xMIC	10	-1.64975
60 min	ciprofloxacin	3xMIC	10	-0.778151
60 min	ciprofloxacin	3xMIC	10	-1.45364
60 min	ciprofloxacin	10xMIC	10	-2.11919
60 min	ciprofloxacin	10xMIC	10	-1.43573
60 min	ciprofloxacin	10xMIC	10	-1.52827
60 min	ciprofloxacin	30xMIC	10	-2.41794
60 min	ciprofloxacin	30xMIC	10	-1.92082
60 min	ciprofloxacin	30xMIC	10	-2.13033
60 min	ciprofloxacin	0	15	-1.54668
60 min	ciprofloxacin	0	15	-0.886057
60 min	ciprofloxacin	0	15	-1.58627
60 min	ciprofloxacin	MIC	15	-1.95078
60 min	ciprofloxacin	MIC	15	-1.17609
60 min	ciprofloxacin	MIC	15	-1.10914
60 min	ciprofloxacin	3xMIC	15	-2.35655
60 min	ciprofloxacin	3xMIC	15	-1.06215
60 min	ciprofloxacin	3xMIC	15	-2.00812
60 min	ciprofloxacin	10xMIC	15	-2.66555
60 min	ciprofloxacin	10xMIC	15	-2.22185
60 min	ciprofloxacin	10xMIC	15	-2.13033
60 min	ciprofloxacin	30xMIC	15	-3.03621
60 min	ciprofloxacin	30xMIC	15	-2.57949
60 min	ciprofloxacin	30xMIC	15	-2.691
60 min	ciprofloxacin	0	20	-1.92082
60 min	ciprofloxacin	0	20	-1.30103
60 min	ciprofloxacin	0	20	-2.17609
60 min	ciprofloxacin	MIC	20	-2.14267
60 min	ciprofloxacin	MIC	20	-1.57949
60 min	ciprofloxacin	MIC	20	-1.58627
60 min	ciprofloxacin	3xMIC	20	-2.64207
60 min	ciprofloxacin	3xMIC	20	-1.48149
60 min	ciprofloxacin	3xMIC	20	-2.61845
60 min	ciprofloxacin	10xMIC	20	-3.22185
60 min	ciprofloxacin	10xMIC	20	-2.6138
60 min	ciprofloxacin	10xMIC	20	-2.41017
60 min	ciprofloxacin	30xMIC	20	-3.31336
60 min	ciprofloxacin	30xMIC	20	-2.81436
60 min	ciprofloxacin	30xMIC	20	-3.03342
160 min	ciprofloxacin	0	0	0
160 min	ciprofloxacin	0	0	0
160 min	ciprofloxacin	0	0	0
160 min	ciprofloxacin	MIC	0	-0.60206
160 min	ciprofloxacin	MIC	0	-0.393344
160 min	ciprofloxacin	MIC	0	-0.077166
160 min	ciprofloxacin	3xMIC	0	-1.20412
160 min	ciprofloxacin	3xMIC	0	-0.814765
160 min	ciprofloxacin	3xMIC	0	-0.457377
160 min	ciprofloxacin	10xMIC	0	-2.24988
160 min	ciprofloxacin	10xMIC	0	-1.6721
160 min	ciprofloxacin	10xMIC	0	-1.42935
160 min	ciprofloxacin	30xMIC	0	-2.40249
160 min	ciprofloxacin	30xMIC	0	-1.79994
160 min	ciprofloxacin	30xMIC	0	-1.91747
160 min	ciprofloxacin	0	5	-0.319513
160 min	ciprofloxacin	0	5	-0.00934003
160 min	ciprofloxacin	0	5	-0.0894004
160 min	ciprofloxacin	MIC	5	-0.925366
160 min	ciprofloxacin	MIC	5	-0.416825
160 min	ciprofloxacin	MIC	5	-0.253257
160 min	ciprofloxacin	3xMIC	5	-1.42597
160 min	ciprofloxacin	3xMIC	5	-0.879706
160 min	ciprofloxacin	3xMIC	5	-0.672047
160 min	ciprofloxacin	10xMIC	5	-2.30103
160 min	ciprofloxacin	10xMIC	5	-1.97313
160 min	ciprofloxacin	10xMIC	5	-1.33244
160 min	ciprofloxacin	30xMIC	5	-2.5673
160 min	ciprofloxacin	30xMIC	5	-2.09231
160 min	ciprofloxacin	30xMIC	5	-1.67923
160 min	ciprofloxacin	0	10	-0.875061
160 min	ciprofloxacin	0	10	-0.52597
160 min	ciprofloxacin	0	10	-0.764237
160 min	ciprofloxacin	MIC	10	-1.63985
160 min	ciprofloxacin	MIC	10	-0.82084
160 min	ciprofloxacin	MIC	10	-0.672047
160 min	ciprofloxacin	3xMIC	10	-2.2833
160 min	ciprofloxacin	3xMIC	10	-1.18074
160 min	ciprofloxacin	3xMIC	10	-1.73584
160 min	ciprofloxacin	10xMIC	10	-2.94088
160 min	ciprofloxacin	10xMIC	10	-2.52597
160 min	ciprofloxacin	10xMIC	10	-2.10199
160 min	ciprofloxacin	30xMIC	10	-3.23408
160 min	ciprofloxacin	30xMIC	10	-2.93174
160 min	ciprofloxacin	30xMIC	10	-2.40302
160 min	ciprofloxacin	0	15	-1.53511
160 min	ciprofloxacin	0	15	-1.01889
160 min	ciprofloxacin	0	15	-1.33244
160 min	ciprofloxacin	MIC	15	-2.42597
160 min	ciprofloxacin	MIC	15	-1.37107
160 min	ciprofloxacin	MIC	15	-1.06527
160 min	ciprofloxacin	3xMIC	15	-2.76479
160 min	ciprofloxacin	3xMIC	15	-1.6721
160 min	ciprofloxacin	3xMIC	15	-2.48734
160 min	ciprofloxacin	10xMIC	15	-3.35902
160 min	ciprofloxacin	10xMIC	15	-3.25712
160 min	ciprofloxacin	10xMIC	15	-2.73038
160 min	ciprofloxacin	30xMIC	15	-3.5673
160 min	ciprofloxacin	30xMIC	15	-3.31037
160 min	ciprofloxacin	30xMIC	15	-2.94327
160 min	ciprofloxacin	0	20	-2.21884
160 min	ciprofloxacin	0	20	-1.29189
160 min	ciprofloxacin	0	20	-2.0424
160 min	ciprofloxacin	MIC	20	-2.55091
160 min	ciprofloxacin	MIC	20	-1.80287
160 min	ciprofloxacin	MIC	20	-1.40302
160 min	ciprofloxacin	3xMIC	20	-3.21884
160 min	ciprofloxacin	3xMIC	20	-2.18074
160 min	ciprofloxacin	3xMIC	20	-2.79462
160 min	ciprofloxacin	10xMIC	20	-3.74674
160 min	ciprofloxacin	10xMIC	20	-3.31037
160 min	ciprofloxacin	10xMIC	20	-2.88528
160 min	ciprofloxacin	30xMIC	20	-3.46798
160 min	ciprofloxacin	30xMIC	20	-3.27174
160 min	ciprofloxacin	30xMIC	20
24 h	ciprofloxacin	0	0	0
24 h	ciprofloxacin	0	0	0
24 h	ciprofloxacin	0	0	0
24 h	ciprofloxacin	MIC	0	-1.41814
24 h	ciprofloxacin	MIC	0	-1.04062
24 h	ciprofloxacin	MIC	0	-1.23657
24 h	ciprofloxacin	3xMIC	0	-2.25964
24 h	ciprofloxacin	3xMIC	0	-2.33321
24 h	ciprofloxacin	3xMIC	0	-2.37675
24 h	ciprofloxacin	10xMIC	0	-3.39794
24 h	ciprofloxacin	10xMIC	0	-3.24304
24 h	ciprofloxacin	10xMIC	0	-3.46009
24 h	ciprofloxacin	30xMIC	0	-2.74036
24 h	ciprofloxacin	30xMIC	0	-2.54407
24 h	ciprofloxacin	30xMIC	0	-3
24 h	ciprofloxacin	0	5	-0.0871502
24 h	ciprofloxacin	0	5	-0.168404
24 h	ciprofloxacin	0	5	-0.542623
24 h	ciprofloxacin	MIC	5	-1.47319
24 h	ciprofloxacin	MIC	5	-1.15712
24 h	ciprofloxacin	MIC	5	-0.971971
24 h	ciprofloxacin	3xMIC	5	-2.57899
24 h	ciprofloxacin	3xMIC	5	-2.30103
24 h	ciprofloxacin	3xMIC	5	-2.20528
24 h	ciprofloxacin	10xMIC	5	-3.50991
24 h	ciprofloxacin	10xMIC	5	-3.27107
24 h	ciprofloxacin	10xMIC	5	-3.58503
24 h	ciprofloxacin	30xMIC	5	-3.04139
24 h	ciprofloxacin	30xMIC	5	-2.5721
24 h	ciprofloxacin	30xMIC	5	-3.02996
24 h	ciprofloxacin	0	10	-0.270541
24 h	ciprofloxacin	0	10	-0.38646
24 h	ciprofloxacin	0	10	-0.875061
24 h	ciprofloxacin	MIC	10	-2
24 h	ciprofloxacin	MIC	10	-1.5721
24 h	ciprofloxacin	MIC	10	-1.76112
24 h	ciprofloxacin	3xMIC	10	-3.17216
24 h	ciprofloxacin	3xMIC	10	-2.81877
24 h	ciprofloxacin	3xMIC	10	-2.92082
24 h	ciprofloxacin	10xMIC	10	-3.64345
24 h	ciprofloxacin	10xMIC	10	-3.27107
24 h	ciprofloxacin	10xMIC	10	-3.55284
24 h	ciprofloxacin	30xMIC	10	-3.55003
24 h	ciprofloxacin	30xMIC	10	-2.98476
24 h	ciprofloxacin	30xMIC	10	-3.55284
24 h	ciprofloxacin	0	15	-0.325389
24 h	ciprofloxacin	0	15	-0.669007
24 h	ciprofloxacin	0	15	-1.30686
24 h	ciprofloxacin	MIC	15	-2.69897
24 h	ciprofloxacin	MIC	15	-2.12494
24 h	ciprofloxacin	MIC	15	-2.22427
24 h	ciprofloxacin	3xMIC	15	-3.62642
24 h	ciprofloxacin	3xMIC	15	-3.14613
24 h	ciprofloxacin	3xMIC	15	-3.35002
24 h	ciprofloxacin	10xMIC	15	-3.89526
24 h	ciprofloxacin	10xMIC	15	-3.49292
24 h	ciprofloxacin	10xMIC	15	-4.17609
24 h	ciprofloxacin	30xMIC	15	-4.71917
24 h	ciprofloxacin	30xMIC	15	-3.66901
24 h	ciprofloxacin	30xMIC	15	-3.87506
24 h	ciprofloxacin	0	20	-0.439333
24 h	ciprofloxacin	0	20	-1.79395
24 h	ciprofloxacin	0	20	-2.17609
24 h	ciprofloxacin	MIC	20	-3.3512
24 h	ciprofloxacin	MIC	20	-2.81369
24 h	ciprofloxacin	MIC	20	-2.97197
24 h	ciprofloxacin	3xMIC	20	-3.92745
24 h	ciprofloxacin	3xMIC	20	-3.5721
24 h	ciprofloxacin	3xMIC	20	-3.77815
24 h	ciprofloxacin	10xMIC	20	-4.59423
24 h	ciprofloxacin	10xMIC	20	-4.00783
24 h	ciprofloxacin	10xMIC	20	-4.49485
24 h	ciprofloxacin	30xMIC	20	-4.92745
24 h	ciprofloxacin	30xMIC	20	-4.27107
24 h	ciprofloxacin	30xMIC	20	-4.60789

## Sheet: ANOVA antibiotics
incubation time (min=minute, h=hour)	antibiotic concentration (MIC= minimum inhibitory concentration)	electric pulse amplitude: E [kV/cm]	p-value	ampicillin	ciprofloxacin	tetracycline
0 min	MIC	0	0.936
0 min	MIC	5	0.679
0 min	MIC	10	0.85
0 min	MIC	15	0.2777
0 min	MIC	20	0.398
0 min	3xMIC	0	0.903
0 min	3xMIC	5	0.685
0 min	3xMIC	10	0.662
0 min	3xMIC	15	0.521
0 min	3xMIC	20	0.53
0 min	10xMIC	0	0.0834
0 min	10xMIC	5	0.451
0 min	10xMIC	10	0.349
0 min	10xMIC	15	0.613
0 min	10xMIC	20	0.238
0 min	30xMIC	0	0.468
0 min	30xMIC	5	0.47
0 min	30xMIC	10	0.159
0 min	30xMIC	15	0.524
0 min	30xMIC	20	0.107
60 min	MIC	0	0.412
60 min	MIC	5	0.657
60 min	MIC	10	0.405
60 min	MIC	15	0.357
60 min	MIC	20	0.124
60 min	3xMIC	0	0.0262	amp=b	cip=a	tet=b
60 min	3xMIC	5	0.316
60 min	3xMIC	10	0.0496	amp=a	cip=ab	tet=b
60 min	3xMIC	15	0.292
60 min	3xMIC	20	0.244
60 min	10xMIC	0	0.00199	amp=a	cip=a	tet=b
60 min	10xMIC	5	0.00153	amp=a	cip=a	tet=b
60 min	10xMIC	10	0.00124	amp=a	cip=b	tet=c
60 min	10xMIC	15	0.00254	amp=a	cip=b	tet=b
60 min	10xMIC	20	0.0112	amp=a	cip=ab	tet=b
60 min	30xMIC	0	0.00765	amp=a	cip=a	tet=b
60 min	30xMIC	5	2.65e-05	amp=a	cip=b	tet=c
60 min	30xMIC	10	0.00069	amp=a	cip=b	tet=c
60 min	30xMIC	15	0.00351	amp=a	cip=b	tet=b
60 min	30xMIC	20	0.0631
160 min	MIC	0	0.0251	amp=a	cip=ab	tet=b
160 min	MIC	5	0.125
160 min	MIC	10	0.0668
160 min	MIC	15	0.225
160 min	MIC	20	0.137
160 min	3xMIC	0	0.0557
160 min	3xMIC	5	0.0132	amp=a	cip=ab	tet=b
160 min	3xMIC	10	0.00841	amp=a	cip=ab	tet=b
160 min	3xMIC	15	0.0291	amp=a	cip=ab	tet=b
160 min	3xMIC	20	0.0285	amp=a	cip=ab	tet=b
160 min	10xMIC	0	0.00189	amp=a	cip=a	tet=b
160 min	10xMIC	5	0.00132	amp=a	cip=a	tet=b
160 min	10xMIC	10	0.0065	amp=a	cip=a	tet=b
160 min	10xMIC	15	0.00306	amp=a	cip=a	tet=b
160 min	10xMIC	20	0.00787	amp=a	cip=a	tet=b
160 min	30xMIC	0	0.00028	amp=a	cip=a	tet=b
160 min	30xMIC	5	0.000444	amp=a	cip=b	tet=c
160 min	30xMIC	10	0.00437	amp=a	cip=a	tet=b
160 min	30xMIC	15	0.00633	amp=a	cip=ab	tet=b
160 min	30xMIC	20	0.0394	amp=a	cip=b	tet=ab
24 h	MIC	0	0.00318	amp=b	cip=a	tet=b
25 h	MIC	5	0.0141	amp=a	cip=a	tet=b
26 h	MIC	10	0.0141	amp=a	cip=a	tet=b
27 h	MIC	15	0.00915	amp=a	cip=a	tet=b
28 h	MIC	20	0.00141	amp=a	cip=a	tet=b
29 h	3xMIC	0	0.000798	amp=a	cip=a	tet=b
30 h	3xMIC	5	0.000264	amp=a	cip=a	tet=b
31 h	3xMIC	10	0.000137	amp=a	cip=a	tet=b
32 h	3xMIC	15	0.000913	amp=a	cip=a	tet=b
33 h	3xMIC	20	0.000924	amp=a	cip=a	tet=b
34 h	10xMIC	0	3.32e-05	amp=b	cip=a	tet=c
35 h	10xMIC	5	2.41e-05	amp=b	cip=a	tet=c
36 h	10xMIC	10	0.016	amp=a	cip=ab	tet=b
37 h	10xMIC	15	0.0396	amp=a	cip=ab	tet=b
38 h	10xMIC	20	0.13
39 h	30xMIC	0	0.0165	amp=a	cip=a	tet=b
40 h	30xMIC	5	0.155
41 h	30xMIC	10	0.00658	amp=a	cip=b	tet=b
42 h	30xMIC	15	0.0604
43 h	30xMIC	20	0.454

## Sheet: ANOVA incubation time (EP only)
electric pulse amplitude: E [kV/cm]	p-value	0 min incubation	60 min incubation	160 min incubation	24 h incubation
5	0.805
10	0.162
15	0.00316	ab	a	a	b
20	0.0279	ab	a	a	b
